# Supplementary material for: New Onset of Acute and Chronic Hepatic Diseases Post-COVID-19 Infection: A Systematic Review
Source: Biomedicines. 2024 Sep 10;12(9):2065. doi: 10.3390/biomedicines12092065 (PMC11428502; doi:10.3390/biomedicines12092065)
Supplement: Supplementary file 1 [file biomedicines-12-02065-s001.zip]

Archive with 2 entries (2 files):
- Supplementary S1.pdf
- Supplementary Table S1.pdf
